# Supplementary material for: Voice-Based Detection of Parkinson’s Disease Using Machine and Deep Learning Approaches: A Systematic Review
Source: Bioengineering (Basel). 2025 Nov 20;12(11):1279. doi: 10.3390/bioengineering12111279 (PMC12649940; doi:10.3390/bioengineering12111279)
Supplement: Supplementary file 1 [file bioengineering-12-01279-s001.zip]

Archive with 1 entries (1 files):
- bioengineering-3983979-supplementary.pdf
